# Supplementary material for: The prognostic significance of further axillary dissection for sentinel lymph node micrometastases in female breast cancer: A competing risk analysis using the SEER database
Source: Front Oncol. 2022 Nov 17;12:1012646. doi: 10.3389/fonc.2022.1012646 (PMC9713815; doi:10.3389/fonc.2022.1012646)
Supplement: Supplementary file 4 [file DataSheet_1.xls]

## Sheet: Sheet1
Table S1 Patient clinical and pathological characteristics in the cohort of the patients with a single or 2 (macroscopic) metastatic lymph nodes.
characteristic		Before PSM				After PSM
	Total patients	SLNB	SLNB+ALND	p value	Total patients	SLNB	SLNB+ALND	p value
	(n=13101)	(n=11333)	(n=1768)		(n=3536)	(n=1768)	(n=1768)
Age(mean(SD))	57.92(12.91)	58.12(12.75)	56.66(13.82)	<0.001	56.73(13.81)	56.79(13.80)	56.66(13.82)	0.77
Age(years),n(%)
<50	3674(28.0)	3093(27.3)	581(32.9)	<0.001	1184(33.5)	603(34.1)	581(32.9)	0.433
≥50	9427(82.0)	8240(72.7)	1187(67.1)		2352(66.5)	1165(65.9)	1187(67.1)
Marital status,n(%)
Married	8152(62.2)	7128(62.9)	1024(57.9)	<0.001	2065(58.4)	1041(58.9)	1024(57.9)	0.562
Other	4949(37.8)	4205(37.1)	744(42.1)		1471(41.6)	727(41.1)	744(42.1)
Race,n(%)
White	10298(78.6)	8952(79.0)	1346(76.1)	0.001	2713(76.7)	1367(77.3)	1346(76.1)	0.419
Black	1427(10.9)	1190(10.5)	237(13.4)		448(12.7)	211(11.9)	237(13.4)
Other	1376(10.5)	1191(10.5)	185(10.5)		375(10.6)	190(10.8)	185(10.5)
Grade,n(%)
I	2573(19.6)	2327(20.6)	246(13.9)	<0.001	489(13.8)	243(13.7)	246(13.9)	0.975
II	6479(49.5)	5647(49.8)	832(47.1)		1661(47.0)	829(46.9)	832(47.1)
III and IV	4049(30.9)	3359(29.6)	690(39.0)		1386(39.2)	696(39.4)	690(39.0)
Laterality,n(%)
Left	6535(49.9)	5642(49.8)	893(50.5)	0.571	1759(49.7)	866(49.0)	893(50.5)	0.364
Right	6566(50.1)	5691(50.2)	875(49.5)		1777(50.3)	902(51.0)	875(49.5)
Tumor size(mean(SD))	23.57(19.16)	22.39(17.86)	31.10(24.67)	<0.001	30.32(21.91)	29.54(18.74)	31.10(24.67)	0.035
AJCC T_stage,n(%)
T0/1	7477(57.1)	6789(59.9)	688(38.9)	<0.001	1387(39.2)	699(39.5)	688(38.9)	0.227
T2	4716(36.0)	3914(34.5)	802(45.4)		1629(46.1)	827(46.8)	802(45.4)
T3/4	908(6.9)	630(5.6)	278(15.7)		520(14.7)	242(13.7)	278(15.7)
Subtype,n(%)
luminalA	10384(79.3)	9113(80.4)	1271(71.9)	<0.001	2574(72.8)	1303(73.7)	1271(71.9)	0.475
luminalB	1368(10.4)	1139(10.1)	229(13.0)		431(12.2)	202(11.4)	229(13.0)
HER2 enriched	409(3.1)	322(2.8)	87(4.9)		166(4.7)	79(4.5)	87(4.9)
Triple negative	940(7.2)	759(6.7)	181(10.2)		365(10.3)	184(10.4)	181(10.2)
ER Status,n(%)
Positive	11658(89.0)	10177(89.8)	1481(83.8)	<0.001	2973(84.1)	1492(84.4)	1481(83.8)	0.613
Negative	1443(11.0)	1156(10.2)	287(16.2)		563(15.9)	276(15.6)	287(16.2)
PR Status,n(%)
Positive	10503(80.2)	9220(81.4)	1283(72.6)	<0.001	2584(73.1)	1301(73.6)	1283(72.6)	0.495
Negative	2598(19.8)	2113(18.6)	485(27.4)		952(26.9)	467(26.4)	485(27.4)
HER2 Status,n(%)
Positive	1777(13.6)	1461(12.9)	316(17.9)	<0.001	597(16.9)	281(15.9)	316(17.9)	0.116
Negative	11324(86.4)	9872(87.1)	1452(82.1)		2939(83.1)	1487(84.1)	1452(82.1)
Radiation,n(%)
Yes	7634(58.3)	7052(62.2)	582(32.9)	<0.001	1136(32.1)	554(31.3)	582(32.9)	0.313
No/unknown	5467(41.7)	4281(37.8)	1186(67.1)		2400(67.9)	1214(68.7)	1186(67.1)
Chemotherapy,n(%)
Yes	6526(49.8)	5425(47.9)	1101(62.3)	<0.001	2210(62.5)	1109(62.7)	1101(62.3)	0.781
No/unknown	6575(50.2)	5908(52.1)	667(37.7)		1326(37.5)	659(37.3)	667(37.7)
SLNB, sentinel lymph node biopsy; ALND, axillary lymph node dissection; PSM, propensity-score matching; SD, standard deviation;
ER, estrogen receptor; PR, progesterone receptor; HER2, human epidermal growth factor receptor 2
