# Supplementary material for: The prognostic significance of further axillary dissection for sentinel lymph node micrometastases in female breast cancer: A competing risk analysis using the SEER database
Source: Front Oncol. 2022 Nov 17;12:1012646. doi: 10.3389/fonc.2022.1012646 (PMC9713815; doi:10.3389/fonc.2022.1012646)
Supplement: Supplementary file 5 [file DataSheet_2.xls]

## Sheet: Sheet1
Table S2 Univariate Cox regression model analysis in the cohort of the patients with a single or 2 (macroscopic) metastatic lymph nodes.
characteristic	OS			BCSS
	HR[95% CI]	P value		HR[95% CI]	P value
Age
<50	Reference			Reference
≥50	1.82[1.43,2.31]	<0.001		1.14[0.86,1.49]	0.361
Marital status
Married	Reference			Reference
Other	1.78[1.46,2.17]	<0.001		1.57[1.22,2.02]	<0.001
Race
White	Reference			Reference
Black	1.51[1.18,1.93]	<0.001		1.46[1.06,2.01]	0.019
Other	0.52[0.34,0.80]	<0.001		0.49[0.28,0.87]	0.014
Grade
I	Reference			Reference
II	1.25[0.87,1.79]	0.224		1.71[0.94,3.08]	0.077
III and IV	2.17[1.52,3.08]	<0.001		4.60[2.61,8.10]	<0.001
Laterality
Left	Reference			Reference
Right	0.97[0.80,1.19]	0.779		0.97[0.75,1.25]	0.8
AJCC T_stage
T0/1	Reference			Reference
T2	1.61[1.25,2.08]	<0.001		2.00[1.42,2.83]	<0.001
T3/4	2.97[2.24,3.94]	<0.001		3.76[2.58,5.47]	<0.001
Subtype
luminalA	Reference			Reference
luminalB	0.78[0.55,1.12]	0.175		0.80[0.49,1.30]	0.371
HER2 enriched	1.99[1.39,2.87]	<0.001		2.53[1.61,3.98]	<0.001
Triple negative	3.11[2.44,3.97]	<0.001		4.93[3.70,6.56]	<0.001
ER Status
Positive	Reference			Reference
Negative	2.88[2.34,3.55]	<0.001		4.45[3.45,5.74]	<0.001
PR Status
Positive	Reference			Reference
Negative	2.48[2.03,3.02]	<0.001		3.31[2.57,4.27]	<0.001
HER2 Status
Positive	Reference			Reference
Negative	1.11[0.86,1.45]	0.424		1.14[0.81,1.59]	0.461
Radiation
Yes	Reference			Reference
No/unknown	0.98[0.79,1.22]	0.876		0.75[0.58,0.98]	0.036
Chemotherapy
Yes	Reference			Reference
No/unknown	1.49[1.22,1.83]	<0.001		0.79[0.59,1.05]	0.099
Axillary LN surgery
SLNB only	Reference			Reference
SLNB and ALND	0.94[0.76,1.16]	0.583		0.97[0.74,1.27]	0.802
OS, overall survival; BCSS, breast cancer-specific survival; HR, hazard ratio; CI, confidence interval;
ER, estrogen receptor; PR, progesterone receptor; HER2, human epidermal growth factor receptor 2;
SLNB, sentinel lymph node biopsy; ALND, axillary lymph node dissection
