# Supplementary material for: The prognostic significance of further axillary dissection for sentinel lymph node micrometastases in female breast cancer: A competing risk analysis using the SEER database
Source: Front Oncol. 2022 Nov 17;12:1012646. doi: 10.3389/fonc.2022.1012646 (PMC9713815; doi:10.3389/fonc.2022.1012646)
Supplement: Supplementary file 6 [file DataSheet_3.xls]

## Sheet: Sheet1
Table S3 Multivariate competing risk regression model analysis in the cohort of the patients with a single or 2 (macroscopic) metastatic lymph nodes.
characteristic	BCSD(N1=240,61.07%)			OCSD(N2=153,38.93%)
	HR[95% CI]	P value		HR[95% CI]	P value
Age
<50	Reference			Reference
≥50	1.07[0.80,1.43]	0.65		3.73[2.08,6.69]	<0.001
Marital status
Married	Reference			Reference
Other	1.42[1.09.1.86]	0.009		1.54[1.11,2.16]	0.011
Race
White	Reference			Reference
Black	1.01[0.71,1.44]	0.94		1.40[0.94,2.08]	0.1
Other	0.53[0.30,0.94]	0.029		0.68[0.35,1.34]	0.27
Grade
I	Reference			Reference
II	1.45[0.79,2.65]	0.23		1.06[0.66,1.68]	0.81
III and IV	2.72[1.46,5.07]	0.001		0.86[0.49,1.48]	0.58
AJCC T_stage
T0/1	Reference			Reference
T2	1.82[1.29,2.59]	<0.001		1.29[0.87,1.91]	0.2
T3/4	3.23[2.16,4.85]	<0.001		2.32[1.45,3.72]	<0.001
ER Status
Positive	Reference			Reference
Negative	2.46[1.61,3.75]	<0.001		1.05[0.60,1.84]	0.87
PR Status
Positive	Reference			Reference
Negative	1.49[0.99,2.25]	0.056		1.45[0.96,2.22]	0.08
HER2 Status
Positive	Reference			Reference
Negative	1.77[1.23,2.53]	0.001		0.88[0.57,1.37]	0.58
Radiation
Yes	Reference			Reference
No/unknown	1.07[0.79,1.44]	0.66		1.16[0.75,1.80]	0.51
Chemotherapy
Yes	Reference			Reference
No/unknown	1.08[0.78,1.50]	0.63		3.09[2.14,4.46]	<0.001
Axillary LN surgery
SLNB only	Reference			Reference
SLNB and ALND	1.05[0.80,1.38]	0.72		0.86[0.62,1.21]	0.4
BCSD, breast-cancer-specific death; OCSD, other-cause-specific death; HR, hazard ratio;
CI, confidence interval; ER, estrogen receptor; PR, progesterone receptor;
HER2, human epidermal growth factor receptor 2; SLNB, sentinel lymph node biopsy;
ALND, axillary lymph node dissection
